# Supplementary material for: Sustainable Composites from Recycled Polypropylene and Hazelnut Shell Flour for Application in Irrigation Systems
Source: Polymers (Basel). 2025 Dec 1;17(23):3207. doi: 10.3390/polym17233207 (PMC12694308; doi:10.3390/polym17233207)
Supplement: Supplementary file 1 [file polymers-17-03207-s001.zip]

Archive with 1 entries (1 files):
- polymers-3947677-supplementary.pdf
